# Supplementary material for: Enzymatic Desymmetrisation of Prochiral meso-1,2-Disubstituted-1,2-Diaminoethane for the Synthesis of Key Enantioenriched (−)-Nutlin-3 Precursor
Source: Molecules. 2024 Jul 10;29(14):3267. doi: 10.3390/molecules29143267 (PMC11279714; doi:10.3390/molecules29143267)
Supplement: Supplementary file 1 [file molecules-29-03267-s001.zip]

Archive with 1 entries (1 files):
- molecules-3081458-supplementary.pdf
